# Supplementary material for: An Alternating Current Electroosmotic Flow‐Based Ultrasensitive Electrochemiluminescence Microfluidic System for Ultrafast Monitoring, Detection of Proteins/miRNAs in Unprocessed Samples
Source: Adv Sci (Weinh). 2023 Dec 9;11(6):2307840. doi: 10.1002/advs.202307840 (PMC10853704; doi:10.1002/advs.202307840)
Supplement: Supplementary file 3 — Supplemental Table 1 [file ADVS-11-2307840-s001.zip › Source Data.xlsx]

## Sheet: Figure 3b
Time	ECL Intensity
	0 pg/mL	0.001 pg/mL	0.01 pg/mL	0.05 pg/mL	0.1 pg/mL	1 pg/mL	10 pg/mL
0.314	32	47	44	27	27	26	28
0.814	29	58	41	33	33	28	32
1.314	43	44	38	39	42	35	26
1.814	32	40	37	33	19	29	20
2.314	26	42	41	34	23	29	26
2.814	44	46	31	40	20	29	29
3.314	30	39	31	34	42	28	25
3.814	42	49	29	40	36	32	38
4.314	32	43	24	42	30	40	19
4.814	38	41	32	31	31	36	27
5.314	28	42	27	30	32	31	36
5.814	40	44	37	35	30	31	36
6.314	40	60	29	35	30	45	35
6.814	25	37	33	35	29	45	23
7.314	32	40	32	30	29	35	25
7.814	39	48	35	34	32	43	23
8.314	32	39	35	32	28	31	44
8.814	33	33	40	30	37	38	32
9.314	34	34	30	33	36	37	31
9.814	29	29	42	37	44	38	36
10.314	33	48	37	37	41	47	36
10.813	31	39	20	44	43	38	54
11.313	39	41	34	42	58	46	35
11.814	30	36	38	63	66	74	37
12.313	37	30	26	49	48	98	32
12.813	43	37	30	73	84	80	53
13.313	20	42	44	62	113	96	52
13.813	37	33	41	62	103	109	63
14.313	29	35	64	75	116	118	98
14.813	34	39	123	100	150	219	209
15.313	39	45	146	155	206	353	367
15.813	34	42	186	205	334	578	654
16.313	30	42	184	343	380	648	802
16.813	40	31	194	373	445	681	921
17.313	39	36	165	275	437	631	875
17.813	35	42	171	213	443	475	772
18.313	37	43	156	150	341	358	623
18.813	31	40	130	97	294	209	415
19.313	34	34	91	70	240	157	350
19.813	32	34	96	55	282	124	292
20.312	40	30	61	43	247	97	234
20.813	37	33	46	48	212	76	170
21.313	24	40	43	50	229	66	170
21.813	40	38	38	45	209	54	152
22.313	30	39	48	53	211	37	137
22.812	28	40	56	34	206	49	120
23.312	35	30	53	52	232	53	107
23.813	30	26	43	43	184	55	82
24.313	25	46	72	35	172	28	73
24.813	28	35	57	45	167	34	59
25.312	28	39	46	49	153	37	61
25.813	33	39	55	54	88	31	54
26.312	32	48	67	62	74	44	39
26.812	44	32	53	55	55	33	37
27.312	34	40	47	63	40	24	34
27.812	27	35	40	60	48	34	36
28.312	36	46	41	65	43	28	40
28.812	36	43	32	50	39	35	37
29.312	35	41	32	55	41	35	46
29.812	35	30	37	34	36	24	39
30.312	35	34	30	46	27	38	24
30.812	34	36	43	43	40	53	42
31.312	32	31	25	43	25	31	30
31.812	36	33	29	43	25	27	40
32.312	40	34	29	44	28	30	29
32.812	34	35

## Sheet: Figure 3c
Log C	ECL Intensity			average	SD
-2	194	217	237	216	21.5174
-1.3	373	351	400	374.667	24.5425
-1	445	446	452	447.667	3.78594
0	681	697	642	673.333	28.2902
1	921	900	971	930.667	36.4737

## Sheet: Figure 3d
Time	ECL Intensity
	0	1aM	10aM	100 aM	1 fM	5 fM	10 fM	100 fM	1pM
0.455	25	25	38	33	32	118	31	32	33
0.954	32	33	42	36	40	101	32	26	40
1.454	36	28	32	35	28	85	29	31	37
1.955	47	33	29	32	33	81	24	28	37
2.454	36	21	36	32	37	34	38	33	45
2.954	30	42	39	27	42	37	30	27	36
3.455	46	22	41	33	42	27	22	24	40
3.954	36	29	29	47	30	32	36	30	35
4.454	39	30	40	30	32	26	21	26	40
4.954	28	31	42	34	29	36	28	40	43
5.454	26	37	39	29	32	30	31	29	37
5.955	35	29	33	35	35	33	20	31	37
6.454	44	34	44	23	39	34	36	31	26
6.954	30	27	44	32	33	29	28	29	41
7.454	33	29	36	29	31	35	34	23	40
7.954	39	41	37	42	19	36	32	35	36
8.454	40	35	31	24	22	45	20	28	35
8.954	47	29	32	43	26	36	30	29	36
9.454	24	31	37	29	42	34	30	43	42
9.955	36	41	36	27	24	38	32	26	41
10.454	36	36	40	27	34	25	30	28	32
10.954	38	24	34	41	33	25	37	21	42
11.454	33	36	47	32	29	25	30	27	39
11.954	48	39	34	30	41	33	26	21	37
12.454	44	36	27	37	66	31	35	27	78
12.954	36	39	38	40	258	43	30	23	141
13.454	40	36	36	26	632	46	42	30	359
13.954	41	36	50	54	1338	40	31	25	698
14.454	61	39	69	55	1878	37	37	28	1009
14.954	87	57	76	99	2099	61	37	28	1320
15.454	83	76	86	120	2028	217	46	51	1400
15.953	98	88	101	130	2038	578	59	62	1542
16.454	100	87	96	117	2486	1073	173	242	1587
16.953	99	120	83	154	3468	1497	383	656	1898
17.453	134	131	123	283	4541	1772	939	1749	2803
17.953	175	161	167	558	5313	1701	2011	3255	5290
18.453	194	181	307	1255	5935	2079	3513	5189	9132
18.954	224	199	534	2193	5851	3457	5285	7172	12616
19.453	244	273	779	3370	5497	5248	6911	8885	14876
19.953	237	290	879	3912	4895	6679	7790	9751	16437
20.453	237	303	904	4001	4088	7754	8295	10244	16921
20.953	192	284	868	3489	3287	7504	8293	9883	15631
21.453	190	262	770	2418	2622	7085	7711	9044	13366
21.953	170	184	670	1941	2321	6051	6610	7501	10662
22.453	144	205	549	1525	1938	5108	5562	6288	8621
22.953	127	203	425	1243	1800	3800	4140	46	7058
23.453	110	171	347	965	1620	3187	3280	47	5339
23.953	91	121	257	800	1467	2949	2771	46	4510
24.453	84	114	215	650	1161	2614	2438	33	4011
24.953	58	80	214	684	924	2432	2249	33	3436
25.454	38	64	253	571	672	2253	2059	44	2930
25.953	48	54	217	527	470	1881	1800	38	2458
26.453	46	44	215	486	231	1676	1545	34	2142
26.953	39	43	233	436	92	1280	1264	34	1579
27.453	31	28	193	321	53	847	1083	40	1192
27.953	39	29	177	281	50	551	794	29	774
28.453	41	30	121	173	38	312	522	38	437
28.953	32	40	114	145	43	140	269	38	237
29.453	26	32	88	84	34	67	93	35	96
29.953	40	30	72	39	44	44	44	26	66
30.453	26	26	57	32	38	41	33	42	47
30.952	29	30	49	42	27	36	39	32	45
31.453	31	30	45	36	40	34	33	42	50
31.952	43	29	41	32	34	36	30	54	38
32.452	26	32	39	24	24	34	30	32	41
32.953	30	41	50	31	31	31	33	47	46
33.454	31	35	41	37	27	33	17	28	35
33.952	37	32	36	35	26	31	29	49	32
34.452	35	25	45	30	28	31	31	61	41
34.953	25	25	38	18	29	30	37		46
35.452	30	38	32	38	32	31	32		32

## Sheet: Figure 3e
Log C	ECL Intensity			average	SD
-1	3744	4001	3758	3834.33	144.507
0	6173	6563	6795	6510.33	314.327
0.69897	7754	7698	7847	7766.33	75.2618
1	8329	8295	8113	8245.67	116.144
2	10481	9525	10905	10303.7	706.884

## Sheet: Figure 3f
Concentration (fM)	0	0.001	0.01	0.1	1	10	100	1000
ECL Intensity 1	244	303	904	3744	6173	8329	10481	17582
ECL Intensity 2	250	375	837	4001	6563	8295	9525	16534
ECL Intensity 3	213	363	1015	3758	6795	8113	10905	16921

## Sheet: Figure 3g
0	0	200	0.00409
0.1	0	200.1	0.00384
0.2	0	200.2	0.00333
0.3	0	200.3	0.00409
0.4	0	200.4	0.00409
0.5	0	200.5	0.00384
0.6	0	200.6	0.00358
0.7	0	200.7	0.00333
0.8	0	200.8	0.00333
0.9	0	200.9	0.00307
1	0	201	0.00281
1.1	0	201.1	0.00281
1.2	0	201.2	0.00307
1.3	0	201.3	0.00281
1.4	0	201.4	0.00333
1.5	0	201.5	0.00307
1.6	0	201.6	0.00307
1.7	0	201.7	0.00333
1.8	0	201.8	0.00281
1.9	0	201.9	0.00281
2	0	202	0.00307
2.1	0	202.1	0.00281
2.2	0	202.2	0.00307
2.3	0	202.3	0.00333
2.4	0	202.4	0.00307
2.5	0	202.5	0.00281
2.6	0	202.6	0.00333
2.7	0	202.7	0.00256
2.8	0	202.8	0.00358
2.9	0	202.9	0.00307
3	0	203	0.00307
3.1	0	203.1	0.00281
3.2	0	203.2	0.00256
3.3	0	203.3	0.00256
3.4	0	203.4	0.00256
3.5	0	203.5	0.00281
3.6	0	203.6	0.00281
3.7	0	203.7	0.00307
3.8	0	203.8	0.00307
3.9	0	203.9	0.00256
4	0	204	0.00256
4.1	0	204.1	0.00256
4.2	0	204.2	0.00281
4.3	0	204.3	0.00281
4.4	0	204.4	0.00256
4.5	0	204.5	0.00281
4.6	0	204.6	0.00333
4.7	0	204.7	0.00281
4.8	0	204.8	0.00256
4.9	0	204.9	0.00307
5	0	205	0.00307
5.1	0	205.1	0.00358
5.2	0	205.2	0.0023
5.3	0	205.3	0.00256
5.4	0	205.4	0.00281
5.5	0	205.5	0.00307
5.6	0	205.6	0.00281
5.7	0	205.7	0.00281
5.8	0	205.8	0.00256
5.9	0	205.9	0.00281
6	0	206	0.00281
6.1	0	206.1	0.00256
6.2	0	206.2	0.00256
6.3	0	206.3	0.00333
6.4	0	206.4	0.00281
6.5	0	206.5	0.00256
6.6	0	206.6	0.00281
6.7	0	206.7	0.00256
6.8	0	206.8	0.00281
6.9	0	206.9	0.0023
7	0	207	0.00281
7.1	0	207.1	0.00281
7.2	0	207.2	0.00307
7.3	0	207.3	0.00281
7.4	0	207.4	0.00256
7.5	0	207.5	0.00281
7.6	0	207.6	0.00281
7.7	0	207.7	0.00281
7.8	0	207.8	0.00256
7.9	0	207.9	0.00281
8	0	208	0.00307
8.1	0	208.1	0.00256
8.2	0	208.2	0.00256
8.3	0	208.3	0.00281
8.4	0	208.4	0.00307
8.5	0	208.5	0.00281
8.6	0	208.6	0.00384
8.7	0	208.7	0.00307
8.8	0	208.8	0.00307
8.9	0	208.9	0.00307
9	0	209	0.00256
9.1	0	209.1	0.00256
9.2	0	209.2	0.00307
9.3	0	209.3	0.00281
9.4	0	209.4	0.00281
9.5	0	209.5	0.00307
9.6	0	209.6	0.00333
9.7	0	209.7	0.00281
9.8	0	209.8	0.00333
9.9	0	209.9	0.00307
10	0	210	0.00281
10.1	0	210.1	0.00384
10.2	0	210.2	0.00256
10.3	0	210.3	0.00256
10.4	0	210.4	0.00307
10.5	0	210.5	0.00333
10.6	0	210.6	0.00333
10.7	0	210.7	0.00307
10.8	0	210.8	0.00333
10.9	0	210.9	0.00307
11	0	211	0.00333
11.1	0	211.1	0.00307
11.2	0	211.2	0.00384
11.3	0	211.3	0.00333
11.4	0	211.4	0.00358
11.5	0	211.5	0.00461
11.6	0	211.6	0.00333
11.7	0	211.7	0.00333
11.8	0	211.8	0.00358
11.9	0	211.9	0.00384
12	0	212	0.00409
12.1	0	212.1	0.00409
12.2	0	212.2	0.00461
12.3	0	212.3	0.00384
12.4	0	212.4	0.00461
12.5	0	212.5	0.00512
12.6	0	212.6	0.00461
12.7	0	212.7	0.00512
12.8	0	212.8	0.00512
12.9	0	212.9	0.00589
13	0	213	0.00716
13.1	0	213.1	0.00716
13.2	0	213.2	0.00691
13.3	0	213.3	0.00793
13.4	0	213.4	0.00742
13.5	0	213.5	0.00844
13.6	0	213.6	0.0087
13.7	0	213.7	0.00972
13.8	0	213.8	0.01024
13.9	0	213.9	0.01075
14	0	214	0.01126
14.1	0.01138	214.1	0.01228
14.2	0.05517	214.2	0.01356
14.3	0.10508	214.3	0.01484
14.4	0.15762	214.4	0.01535
14.5	0.20053	214.5	0.01612
14.6	0.24781	214.6	0.01766
14.7	0.3021	214.7	0.01894
14.8	0.33012	214.8	0.02047
14.9	0.3634	214.9	0.02124
15	0.39842	215	0.02303
15.1	0.43783	215.1	0.02533
15.2	0.4965	215.2	0.02584
15.3	0.54378	215.3	0.02866
15.4	0.59282	215.4	0.03147
15.5	0.64799	215.5	0.03403
15.6	0.68126	215.6	0.03608
15.7	0.69177	215.7	0.03813
15.8	0.71804	215.8	0.03966
15.9	0.76445	215.9	0.04222
16	0.80298	216	0.04657
16.1	0.84151	216.1	0.05143
16.2	0.88441	216.2	0.05476
16.3	0.91156	216.3	0.06013
16.4	0.90543	216.4	0.06167
16.5	0.90018	216.5	0.06551
16.6	0.89405	216.6	0.07037
16.7	0.93257	216.7	0.07574
16.8	0.94046	216.8	0.07907
16.9	0.92294	216.9	0.08572
17	0.92995	217	0.09212
17.1	0.94133	217.1	0.09877
17.2	0.91243	217.2	0.10363
17.3	0.8993	217.3	0.11208
17.4	0.90368	217.4	0.12001
17.5	0.8993	217.5	0.12564
17.6	0.87215	217.6	0.13588
17.7	0.85639	217.7	0.14458
17.8	0.83625	217.8	0.15609
17.9	0.78722	217.9	0.16274
18	0.71191	218	0.17349
18.1	0.64536	218.1	0.18501
18.2	0.60946	218.2	0.19089
18.3	0.56217	218.3	0.20855
18.4	0.51313	218.4	0.21981
18.5	0.49737	218.5	0.23772
18.6	0.46497	218.6	0.25
18.7	0.42119	218.7	0.26791
18.8	0.36252	218.8	0.27533
18.9	0.33625	218.9	0.29811
19	0.30035	219	0.31141
19.1	0.26095	219.1	0.33367
19.2	0.24081	219.2	0.35056
19.3	0.20928	219.3	0.37564
19.4	0.18827	219.4	0.40046
19.5	0.15412	219.5	0.42247
19.6	0.10946	219.6	0.4455
19.7	0.08844	219.7	0.47236
19.8	0.04203	219.8	0.50179
19.9	0.02452	219.9	0.52508
20	0.00788	220	0.55809
20.1	0	220.1	0.5847
20.2	0	220.2	0.61899
20.3	0	220.3	0.64969
20.4	0	220.4	0.68219
20.5	0	220.5	0.72723
20.6	0	220.6	0.76433
20.7	0	220.7	0.80118
20.8	0	220.8	0.84007
20.9	0	220.9	0.88178
21	0	221	0.92989
21.1	0	221.1	0.97083
21.2	0	221.2	1
21.3	0	221.3	0.95496
21.4	0	221.4	0.91581
21.5	0	221.5	0.87206
21.6	0	221.6	0.82753
21.7	0	221.7	0.7848
21.8	0	221.8	0.74514
21.9	0	221.9	0.71264
22	0	222	0.67093
22.1	0	222.1	0.63178
22.2	0	222.2	0.60159
22.3	0	222.3	0.56295
22.4	0	222.4	0.53224
22.5	0	222.5	0.50921
22.6	0	222.6	0.47825
22.7	0	222.7	0.44754
22.8	0	222.8	0.4176
22.9	0	222.9	0.39509
23	0	223	0.36873
23.1	0	223.1	0.34775
23.2	0	223.2	0.32728
23.3	0	223.3	0.31167
23.4	0	223.4	0.28787
23.5	0	223.5	0.27098
23.6	0	223.6	0.25512
23.7	0	223.7	0.24028
23.8	0	223.8	0.22441
23.9	0	223.9	0.20599
24	0	224	0.19422
24.1	0	224.1	0.18193
24.2	0	224.2	0.16914
24.3	0	224.3	0.16095
24.4	0	224.4	0.14995
24.5	0	224.5	0.13741
24.6	0	224.6	0.1282
24.7	0	224.7	0.12027
24.8	0	224.8	0.11029
24.9	0	224.9	0.10159
25	0	225	0.09672
25.1	0	225.1	0.08802
25.2	0	225.2	0.08572
25.3	0	225.3	0.07549
25.4	0	225.4	0.07242
25.5	0	225.5	0.0673
25.6	0	225.6	0.06346
25.7	0	225.7	0.05834
25.8	0	225.8	0.05297
25.9	0	225.9	0.04939
26	0	226	0.04632
26.1	0	226.1	0.04197
26.2	0	226.2	0.03941
26.3	0	226.3	0.03582
26.4	0	226.4	0.03301
26.5	0	226.5	0.03096
26.6	0	226.6	0.02738
26.7	0	226.7	0.02764
26.8	0	226.8	0.02508
26.9	0	226.9	0.02149
27	0	227	0.0197
27.1	0	227.1	0.0197
27.2	0	227.2	0.01842
27.3	0	227.3	0.01663
27.4	0	227.4	0.01586
27.5	0	227.5	0.01407
27.6	0	227.6	0.01305
27.7	0	227.7	0.01203
27.8	0	227.8	0.01126
27.9	0	227.9	0.00998
28	0	228	0.00972
28.1	0	228.1	0.00921
28.2	0	228.2	0.00844
28.3	0	228.3	0.00844
28.4	0	228.4	0.00742
28.5	0	228.5	0.00665
28.6	0	228.6	0.00768
28.7	0	228.7	0.00589
28.8	0	228.8	0.00589
28.9	0	228.9	0.00589
29	0	229	0.00537
29.1	0	229.1	0.00537
29.2	0	229.2	0.00486
29.3	0	229.3	0.00461
29.4	0	229.4	0.00435
29.5	0	229.5	0.00358
29.6	0	229.6	0.00409
29.7	0	229.7	0.00384
29.8	0	229.8	0.00384
29.9	0	229.9	0.00333
30	0	230	0.00409
30.1	0	230.1	0.00333
30.2	0	230.2	0.00307
30.3	0	230.3	0.00435
30.4	0	230.4	0.00333
30.5	0	230.5	0.00307
30.6	0	230.6	0.00307
30.7	0	230.7	0.00307
30.8	0	230.8	0.00333
30.9	0	230.9	0.00384
31	0	231	0.00307
31.1	0	231.1	0.00281
31.2	0	231.2	0.00281
31.3	0	231.3	0.00333
31.4	0	231.4	0.00307
31.5	0	231.5	0.00281
31.6	0	231.6	0.00307
31.7	0	231.7	0.00281
31.8	0	231.8	0.00281
31.9	0	231.9	0.00281
32	0	232	0.00333
32.1	0	232.1	0.00281
32.2	0	232.2	0.00256
32.3	0	232.3	0.00384
32.4	0	232.4	0.00256
32.5	0	232.5	0.00307
32.6	0	232.6	0.00281
32.7	0	232.7	0.00281
32.8	0	232.8	0.00307
32.9	0	232.9	0.00281
33	0	233	0.00281
33.1	0	233.1	0.00307
33.2	0	233.2	0.00256
33.3	0	233.3	0.00281
33.4	0	233.4	0.00256
33.5	0	233.5	0.00256
33.6	0	233.6	0.00307
33.7	0	233.7	0.00307
33.8	0	233.8	0.00307
33.9	0	233.9	0.00256
34	0	234	0.00281
34.1	0	234.1	0.00333
34.2	0	234.2	0.00358
34.3	0	234.3	0.00281
34.4	0	234.4	0.00256
34.5	0	234.5	0.00256
34.6	0	234.6	0.00281
34.7	0	234.7	0.00256
34.8	0	234.8	0.00333
34.9	0	234.9	0.00256
35	0	235	0.00307
35.1	0	235.1	0.00307
35.2	0	235.2	0.00281
35.3	0	235.3	0.00281
35.4	0	235.4	0.00281
35.5	0	235.5	0.00281
35.6	0	235.6	0.00333
35.7	0	235.7	0.00307
35.8	0	235.8	0.00256
35.9	0	235.9	0.00281
36	0	236	0.00281
36.1	0	236.1	0.00281
36.2	0	236.2	0.00333
36.3	0	236.3	0.00307
36.4	0	236.4	0.00281
36.5	0	236.5	0.00307
36.6	0	236.6	0.00256
36.7	0	236.7	0.00281
36.8	0	236.8	0.00307
36.9	0	236.9	0.00281
37	0	237	0.00281
37.1	0	237.1	0.00281
37.2	0	237.2	0.00358
37.3	0	237.3	0.00333
37.4	0	237.4	0.00333
37.5	0	237.5	0.00281
37.6	0	237.6	0.00281
37.7	0	237.7	0.00281
37.8	0	237.8	0.00281
37.9	0	237.9	0.00281
38	0	238	0.00307
38.1	0	238.1	0.00281
38.2	0	238.2	0.00281
38.3	0	238.3	0.00307
38.4	0	238.4	0.00281
38.5	0	238.5	0.00281
38.6	0	238.6	0.0023
38.7	0	238.7	0.00281
38.8	0	238.8	0.00256
38.9	0	238.9	0.00281
39	0	239	0.00281
39.1	0	239.1	0.00358
39.2	0	239.2	0.00358
39.3	0	239.3	0.00435
39.4	0	239.4	0.00307
39.5	0	239.5	0.00307
39.6	0	239.6	0.00409
39.7	0	239.7	0.00281
39.8	0	239.8	0.00281
39.9	0	239.9	0.00281
40	0	240	0.00307
40.1	0	240.1	0.00333
40.2	0	240.2	0.00358
40.3	0	240.3	0.00281
40.4	0	240.4	0.00307
40.5	0	240.5	0.00281
40.6	0	240.6	0.00307
40.7	0	240.7	0.00307
40.8	0	240.8	0.00281
40.9	0	240.9	0.00307
41	0	241	0.00333
41.1	0	241.1	0.00384
41.2	0	241.2	0.00358
41.3	0	241.3	0.00358
41.4	0	241.4	0.00358
41.5	0	241.5	0.00384
41.6	0	241.6	0.00384
41.7	0	241.7	0.00409
41.8	0	241.8	0.00384
41.9	0	241.9	0.00435
42	0	242	0.00461
42.1	0	242.1	0.00461
42.2	0	242.2	0.00486
42.3	0	242.3	0.00512
42.4	0	242.4	0.00512
42.5	0	242.5	0.00512
42.6	0	242.6	0.00614
42.7	0	242.7	0.00589
42.8	0	242.8	0.00665
42.9	0	242.9	0.00691
43	0	243	0.00716
43.1	0	243.1	0.00793
43.2	0	243.2	0.00819
43.3	0	243.3	0.00972
43.4	0	243.4	0.00998
43.5	0	243.5	0.00972
43.6	0	243.6	0.01049
43.7	0	243.7	0.01177
43.8	0.03415	243.8	0.01126
43.9	0.06392	243.9	0.01331
44	0.10683	244	0.0151
44.1	0.15587	244.1	0.01433
44.2	0.19877	244.2	0.01586
44.3	0.25919	244.3	0.01766
44.4	0.29072	244.4	0.01868
44.5	0.34151	244.5	0.02073
44.6	0.3993	244.6	0.0238
44.7	0.44396	244.7	0.0238
44.8	0.47723	244.8	0.02661
44.9	0.50525	244.9	0.02712
45	0.55517	245	0.02815
45.1	0.57793	245.1	0.03199
45.2	0.60245	245.2	0.03557
45.3	0.64886	245.3	0.03659
45.4	0.70841	245.4	0.03941
45.5	0.73468	245.5	0.04401
45.6	0.76007	245.6	0.0458
45.7	0.78722	245.7	0.04785
45.8	0.79685	245.8	0.05271
45.9	0.81349	245.9	0.05732
46	0.84151	246	0.05885
46.1	0.87215	246.1	0.06474
46.2	0.89842	246.2	0.06883
46.3	0.90806	246.3	0.07472
46.4	0.8993	246.4	0.07702
46.5	0.91769	246.5	0.08265
46.6	0.94221	246.6	0.08828
46.7	0.93082	246.7	0.09314
46.8	0.92732	246.8	0.10159
46.9	0.94221	246.9	0.10594
47	0.91856	247	0.1154
47.1	0.91243	247.1	0.12308
47.2	0.90718	247.2	0.13332
47.3	0.90193	247.3	0.13843
47.4	0.87566	247.4	0.14637
47.5	0.84238	247.5	0.15686
47.6	0.81261	247.6	0.16709
47.7	0.7338	247.7	0.18014
47.8	0.66112	247.8	0.1868
47.9	0.61559	247.9	0.2001
48	0.54991	248	0.21469
48.1	0.51401	248.1	0.23055
48.2	0.47461	248.2	0.24309
48.3	0.43257	248.3	0.25691
48.4	0.39842	248.4	0.26842
48.5	0.35727	248.5	0.29094
48.6	0.33275	248.6	0.30783
48.7	0.29597	248.7	0.32523
48.8	0.25657	248.8	0.34135
48.9	0.25044	248.9	0.36924
49	0.21191	249	0.38536
49.1	0.19002	249.1	0.40635
49.2	0.17688	249.2	0.43321
49.3	0.13398	249.3	0.46034
49.4	0.10508	249.4	0.48337
49.5	0.07968	249.5	0.51126
49.6	0.04291	249.6	0.53787
49.7	0.00788	249.7	0.56909
49.8	0	249.8	0.59826
49.9	0	249.9	0.62999
50	0	250	0.67426
50.1	0	250.1	0.70343
50.2	0	250.2	0.74565
50.3	0	250.3	0.77636
50.4	0	250.4	0.81372
50.5	0	250.5	0.85901
50.6	0	250.6	0.90353
50.7	0	250.7	0.94652
50.8	0	250.8	0.99463
50.9	0	250.9	0.99284
51	0	251	0.94626
51.1	0	251.1	0.88741
51.2	0	251.2	0.85287
51.3	0	251.3	0.81116
51.4	0	251.4	0.77124
51.5	0	251.5	0.72364
51.6	0	251.6	0.69243
51.7	0	251.7	0.64918
51.8	0	251.8	0.61617
51.9	0	251.9	0.58316
52	0	252	0.54734
52.1	0	252.1	0.52354
52.2	0	252.2	0.49386
52.3	0	252.3	0.46315
52.4	0	252.4	0.43142
52.5	0	252.5	0.41351
52.6	0	252.6	0.38741
52.7	0	252.7	0.36259
52.8	0	252.8	0.34084
52.9	0	252.9	0.32114
53	0	253	0.29913
53.1	0	253.1	0.27866
53.2	0	253.2	0.26689
53.3	0	253.3	0.24591
53.4	0	253.4	0.22979
53.5	0	253.5	0.21546
53.6	0	253.6	0.20189
53.7	0	253.7	0.19115
53.8	0	253.8	0.17503
53.9	0	253.9	0.16633
54	0	254	0.1543
54.1	0	254.1	0.14381
54.2	0	254.2	0.13101
54.3	0	254.3	0.12487
54.4	0	254.4	0.11387
54.5	0	254.5	0.10952
54.6	0	254.6	0.10159
54.7	0	254.7	0.09545
54.8	0	254.8	0.08854
54.9	0	254.9	0.08086
55	0	255	0.07574
55.1	0	255.1	0.06755
55.2	0	255.2	0.06397
55.3	0	255.3	0.06039
55.4	0	255.4	0.05732
55.5	0	255.5	0.05092
55.6	0	255.6	0.04657
55.7	0	255.7	0.04376
55.8	0	255.8	0.04017
55.9	0	255.9	0.03838
56	0	256	0.03659
56.1	0	256.1	0.03173
56.2	0	256.2	0.03019
56.3	0	256.3	0.02764
56.4	0	256.4	0.02559
56.5	0	256.5	0.02277
56.6	0	256.6	0.02175
56.7	0	256.7	0.02047
56.8	0	256.8	0.0197
56.9	0	256.9	0.0174
57	0	257	0.01612
57.1	0	257.1	0.01459
57.2	0	257.2	0.01305
57.3	0	257.3	0.01279
57.4	0	257.4	0.01228
57.5	0	257.5	0.01049
57.6	0	257.6	0.01049
57.7	0	257.7	0.00896
57.8	0	257.8	0.0087
57.9	0	257.9	0.0087
58	0	258	0.00691
58.1	0	258.1	0.00742
58.2	0	258.2	0.00716
58.3	0	258.3	0.00614
58.4	0	258.4	0.00614
58.5	0	258.5	0.00512
58.6	0	258.6	0.00461
58.7	0	258.7	0.00486
58.8	0	258.8	0.00486
58.9	0	258.9	0.00461
59	0	259	0.00409
59.1	0	259.1	0.00461
59.2	0	259.2	0.00409
59.3	0	259.3	0.00614
59.4	0	259.4	0.00384
59.5	0	259.5	0.00384
59.6	0	259.6	0.00409
59.7	0	259.7	0.00358
59.8	0	259.8	0.00307
59.9	0	259.9	0.00333
60	0	260	0.00307
60.1	0	260.1	0.00358
60.2	0	260.2	0.00358
60.3	0	260.3	0.00333
60.4	0	260.4	0.00281
60.5	0	260.5	0.00281
60.6	0	260.6	0.00281
60.7	0	260.7	0.00281
60.8	0	260.8	0.00358
60.9	0	260.9	0.00333
61	0	261	0.00307
61.1	0	261.1	0.00333
61.2	0	261.2	0.00307
61.3	0	261.3	0.00256
61.4	0	261.4	0.00281
61.5	0	261.5	0.00307
61.6	0	261.6	0.00307
61.7	0	261.7	0.00333
61.8	0	261.8	0.00333
61.9	0	261.9	0.00307
62	0	262	0.00256
62.1	0	262.1	0.00281
62.2	0	262.2	0.00281
62.3	0	262.3	0.00256
62.4	0	262.4	0.00333
62.5	0	262.5	0.00307
62.6	0	262.6	0.00307
62.7	0	262.7	0.00256
62.8	0	262.8	0.00256
62.9	0	262.9	0.00256
63	0	263	0.00256
63.1	0	263.1	0.00256
63.2	0	263.2	0.00307
63.3	0	263.3	0.00281
63.4	0	263.4	0.00281
63.5	0	263.5	0.00307
63.6	0	263.6	0.00307
63.7	0	263.7	0.00307
63.8	0	263.8	0.00333
63.9	0	263.9	0.00256
64	0	264	0.00281
64.1	0	264.1	0.00281
64.2	0	264.2	0.00333
64.3	0	264.3	0.00307
64.4	0	264.4	0.00281
64.5	0	264.5	0.00281
64.6	0	264.6	0.00307
64.7	0	264.7	0.00307
64.8	0	264.8	0.00307
64.9	0	264.9	0.00256
65	0	265	0.00358
65.1	0	265.1	0.00281
65.2	0	265.2	0.00281
65.3	0	265.3	0.00281
65.4	0	265.4	0.00281
65.5	0	265.5	0.00281
65.6	0	265.6	0.00307
65.7	0	265.7	0.00333
65.8	0	265.8	0.00307
65.9	0	265.9	0.00333
66	0	266	0.00333
66.1	0	266.1	0.00307
66.2	0	266.2	0.00256
66.3	0	266.3	0.00281
66.4	0	266.4	0.00256
66.5	0	266.5	0.00333
66.6	0	266.6	0.00333
66.7	0	266.7	0.00281
66.8	0	266.8	0.00281
66.9	0	266.9	0.00281
67	0	267	0.00307
67.1	0	267.1	0.00307
67.2	0	267.2	0.00307
67.3	0	267.3	0.00307
67.4	0	267.4	0.00281
67.5	0	267.5	0.00358
67.6	0	267.6	0.00333
67.7	0	267.7	0.00256
67.8	0	267.8	0.00358
67.9	0	267.9	0.00333
68	0	268	0.00281
68.1	0	268.1	0.00281
68.2	0	268.2	0.00281
68.3	0	268.3	0.00256
68.4	0	268.4	0.00256
68.5	0	268.5	0.00307
68.6	0	268.6	0.00307
68.7	0	268.7	0.00281
68.8	0	268.8	0.00333
68.9	0	268.9	0.00256
69	0	269	0.00256
69.1	0	269.1	0.00281
69.2	0	269.2	0.00307
69.3	0	269.3	0.00307
69.4	0	269.4	0.00307
69.5	0	269.5	0.00307
69.6	0	269.6	0.00333
69.7	0	269.7	0.00307
69.8	0	269.8	0.00333
69.9	0	269.9	0.00281
70	0	270	0.00307
70.1	0	270.1	0.00333
70.2	0	270.2	0.00358
70.3	0	270.3	0.00461
70.4	0	270.4	0.00281
70.5	0	270.5	0.00333
70.6	0	270.6	0.00333
70.7	0	270.7	0.00333
70.8	0	270.8	0.00333
70.9	0	270.9	0.00384
71	0	271	0.00435
71.1	0	271.1	0.00409
71.2	0	271.2	0.00435
71.3	0	271.3	0.00435
71.4	0	271.4	0.00435
71.5	0	271.5	0.00409
71.6	0	271.6	0.00512
71.7	0	271.7	0.00435
71.8	0	271.8	0.00461
71.9	0	271.9	0.00537
72	0	272	0.00537
72.1	0	272.1	0.00512
72.2	0	272.2	0.00589
72.3	0	272.3	0.00589
72.4	0	272.4	0.00589
72.5	0	272.5	0.00716
72.6	0	272.6	0.00716
72.7	0	272.7	0.00742
72.8	0	272.8	0.00819
72.9	0	272.9	0.00896
73	0	273	0.00998
73.1	0	273.1	0.011
73.2	0	273.2	0.011
73.3	0	273.3	0.01151
73.4	0.01839	273.4	0.01279
73.5	0.05604	273.5	0.01356
73.6	0.11821	273.6	0.01407
73.7	0.15236	273.7	0.01561
73.8	0.19002	273.8	0.01612
73.9	0.24431	273.9	0.01638
74	0.2986	274	0.01894
74.1	0.35026	274.1	0.02021
74.2	0.39142	274.2	0.02124
74.3	0.43257	274.3	0.02354
74.4	0.45534	274.4	0.0238
74.5	0.49124	274.5	0.02738
74.6	0.52977	274.6	0.02789
74.7	0.57093	274.7	0.03122
74.8	0.61033	274.8	0.03224
74.9	0.65149	274.9	0.03531
75	0.67776	275	0.0371
75.1	0.7268	275.1	0.03941
75.2	0.74518	275.2	0.04401
75.3	0.77671	275.3	0.0458
75.4	0.80998	275.4	0.04964
75.5	0.83975	275.5	0.05297
75.6	0.85989	275.6	0.05706
75.7	0.86953	275.7	0.05988
75.8	0.89405	275.8	0.06397
75.9	0.92382	275.9	0.06986
76	0.95096	276	0.07344
76.1	0.9641	276.1	0.07932
76.2	0.9676	276.2	0.08547
76.3	0.95359	276.3	0.09161
76.4	0.96497	276.4	0.09775
76.5	0.97198	276.5	0.10415
76.6	0.97285	276.6	0.1131
76.7	0.93608	276.7	0.11745
76.8	0.9352	276.8	0.12334
76.9	0.94133	276.9	0.13588
77	0.92207	277	0.14074
77.1	0.90455	277.1	0.15123
77.2	0.88792	277.2	0.16121
77.3	0.8345	277.3	0.17093
77.4	0.76357	277.4	0.1827
77.5	0.68739	277.5	0.19678
77.6	0.64186	277.6	0.20522
77.7	0.62697	277.7	0.21853
77.8	0.59982	277.8	0.23439
77.9	0.5648	277.9	0.24335
78	0.49212	278	0.26203
78.1	0.4676	278.1	0.27789
78.2	0.42644	278.2	0.30015
78.3	0.39842	278.3	0.30885
78.4	0.37128	278.4	0.33035
78.5	0.32224	278.5	0.35082
78.6	0.30911	278.6	0.37308
78.7	0.26357	278.7	0.38946
78.8	0.22592	278.8	0.41556
78.9	0.19702	278.9	0.4414
79	0.15236	279	0.46878
79.1	0.11909	279.1	0.49258
79.2	0.08581	279.2	0.51612
79.3	0.06042	279.3	0.54964
79.4	0.0289	279.4	0.58393
79.5	0.00525	279.5	0.61208
79.6	0	279.6	0.65507
79.7	0	279.7	0.67758
79.8	0	279.8	0.71827
79.9	0	279.9	0.75205
80	0	280	0.79606
80.1	0	280.1	0.83112
80.2	0	280.2	0.87436
80.3	0	280.3	0.92068
80.4	0	280.4	0.96187
80.5	0	280.5	0.9977
80.6	0	280.6	0.96546
80.7	0	280.7	0.92068
80.8	0	280.8	0.87103
80.9	0	280.9	0.83598
81	0	281	0.78506
81.1	0	281.1	0.75307
81.2	0	281.2	0.70701
81.3	0	281.3	0.6717
81.4	0	281.4	0.63613
81.5	0	281.5	0.59442
81.6	0	281.6	0.56576
81.7	0	281.7	0.52789
81.8	0	281.8	0.50486
81.9	0	281.9	0.47902
82	0	282	0.44831
82.1	0	282.1	0.42298
82.2	0	282.2	0.3956
82.3	0	282.3	0.3718
82.4	0	282.4	0.34826
82.5	0	282.5	0.32677
82.6	0	282.6	0.30962
82.7	0	282.7	0.28736
82.8	0	282.8	0.27277
82.9	0	282.9	0.25179
83	0	283	0.23567
83.1	0	283.1	0.22185
83.2	0	283.2	0.20778
83.3	0	283.3	0.19166
83.4	0	283.4	0.18219
83.5	0	283.5	0.1717
83.6	0	283.6	0.16121
83.7	0	283.7	0.14893
83.8	0	283.8	0.13792
83.9	0	283.9	0.13229
84	0	284	0.1195
84.1	0	284.1	0.11105
84.2	0	284.2	0.10312
84.3	0	284.3	0.09519
84.4	0	284.4	0.0893
84.5	0	284.5	0.08137
84.6	0	284.6	0.07677
84.7	0	284.7	0.0719
84.8	0	284.8	0.06627
84.9	0	284.9	0.06346
85	0	285	0.05681
85.1	0	285.1	0.05271
85.2	0	285.2	0.04862
85.3	0	285.3	0.04555
85.4	0	285.4	0.0435
85.5	0	285.5	0.03864
85.6	0	285.6	0.03634
85.7	0	285.7	0.03327
85.8	0	285.8	0.03173
85.9	0	285.9	0.02815
86	0	286	0.02687
86.1	0	286.1	0.02405
86.2	0	286.2	0.02252
86.3	0	286.3	0.02124
86.4	0	286.4	0.0197
86.5	0	286.5	0.01919
86.6	0	286.6	0.01791
86.7	0	286.7	0.0151
86.8	0	286.8	0.01433
86.9	0	286.9	0.01228
87	0	287	0.01177
87.1	0	287.1	0.01151
87.2	0	287.2	0.01049
87.3	0	287.3	0.00972
87.4	0	287.4	0.00947
87.5	0	287.5	0.00947
87.6	0	287.6	0.00742
87.7	0	287.7	0.00793
87.8	0	287.8	0.00768
87.9	0	287.9	0.0064
88	0	288	0.00589
88.1	0	288.1	0.00589
88.2	0	288.2	0.00512
88.3	0	288.3	0.00512
88.4	0	288.4	0.00512
88.5	0	288.5	0.00461
88.6	0	288.6	0.00409
88.7	0	288.7	0.00435
88.8	0	288.8	0.00435
88.9	0	288.9	0.00461
89	0	289	0.00435
89.1	0	289.1	0.00358
89.2	0	289.2	0.00384
89.3	0	289.3	0.00358
89.4	0	289.4	0.00384
89.5	0	289.5	0.00333
89.6	0	289.6	0.00384
89.7	0	289.7	0.00307
89.8	0	289.8	0.00333
89.9	0	289.9	0.00281
90	0	290	0.00307
90.1	0	290.1	0.00333
90.2	0	290.2	0.00333
90.3	0	290.3	0.00333
90.4	0	290.4	0.00461
90.5	0	290.5	0.00256
90.6	0	290.6	0.00281
90.7	0	290.7	0.00358
90.8	0	290.8	0.00281
90.9	0	290.9	0.00307
91	0	291	0.00281
91.1	0	291.1	0.00281
91.2	0	291.2	0.00307
91.3	0	291.3	0.00307
91.4	0	291.4	0.00281
91.5	0	291.5	0.00307
91.6	0	291.6	0.00333
91.7	0	291.7	0.00307
91.8	0	291.8	0.00358
91.9	0	291.9	0.00307
92	0	292	0.00307
92.1	0	292.1	0.00307
92.2	0	292.2	0.00307
92.3	0	292.3	0.00256
92.4	0	292.4	0.00333
92.5	0	292.5	0.00281
92.6	0	292.6	0.00256
92.7	0	292.7	0.00384
92.8	0	292.8	0.00281
92.9	0	292.9	0.00256
93	0	293	0.00358
93.1	0	293.1	0.00307
93.2	0	293.2	0.00281
93.3	0	293.3	0.00307
93.4	0	293.4	0.00307
93.5	0	293.5	0.00307
93.6	0	293.6	0.00281
93.7	0	293.7	0.00307
93.8	0	293.8	0.00333
93.9	0	293.9	0.00281
94	0	294	0.00307
94.1	0	294.1	0.00307
94.2	0	294.2	0.00358
94.3	0	294.3	0.00256
94.4	0	294.4	0.00256
94.5	0	294.5	0.00307
94.6	0	294.6	0.00281
94.7	0	294.7	0.00281
94.8	0	294.8	0.00281
94.9	0	294.9	0.00281
95	0	295	0.00333
95.1	0	295.1	0.00333
95.2	0	295.2	0.00281
95.3	0	295.3	0.00256
95.4	0	295.4	0.00307
95.5	0	295.5	0.00307
95.6	0	295.6	0.00281
95.7	0	295.7	0.00256
95.8	0	295.8	0.00256
95.9	0	295.9	0.00307
96	0	296	0.00333
96.1	0	296.1	0.00281
96.2	0	296.2	0.00358
96.3	0	296.3	0.00333
96.4	0	296.4	0.00333
96.5	0	296.5	0.00333
96.6	0	296.6	0.00333
96.7	0	296.7	0.00409
96.8	0	296.8	0.00537
96.9	0	296.9	0.00307
97	0	297	0.00333
97.1	0	297.1	0.00384
97.2	0	297.2	0.00333
97.3	0	297.3	0.00358
97.4	0	297.4	0.00307
97.5	0	297.5	0.00307
97.6	0	297.6	0.00281
97.7	0	297.7	0.00307
97.8	0	297.8	0.00307
97.9	0	297.9	0.0023
98	0	298	0.00256
98.1	0	298.1	0.00307
98.2	0	298.2	0.00281
98.3	0	298.3	0.00281
98.4	0	298.4	0.00281
98.5	0	298.5	0.00281
98.6	0	298.6	0.00281
98.7	0	298.7	0.00307
98.8	0	298.8	0.00281
98.9	0	298.9	0.00256
99	0	299	0.00281
99.1	0	299.1	0.00307
99.2	0	299.2	0.00358
99.3	0	299.3	0.00307
99.4	0	299.4	0.00256
99.5	0	299.5	0.00281
99.6	0	299.6	0.00281
99.7	0	299.7	0.00358
99.8	0	299.8	0.00307
99.9	0	299.9	0.00307
100	0	300	0.00281
100.1	0	300.1	0.00307
100.2	0	300.2	0.00333
100.3	0	300.3	0.00358
100.4	0	300.4	0.00358
100.5	0	300.5	0.00333
100.6	0	300.6	0.00358
100.7	0	300.7	0.00358
100.8	0	300.8	0.00384
100.9	0	300.9	0.00384
101	0	301	0.00461
101.1	0	301.1	0.00384
101.2	0	301.2	0.00409
101.3	0	301.3	0.00563
101.4	0	301.4	0.00435
101.5	0	301.5	0.00537
101.6	0	301.6	0.00537
101.7	0	301.7	0.00512
101.8	0	301.8	0.00537
101.9	0	301.9	0.00589
102	0	302	0.00563
102.1	0	302.1	0.00614
102.2	0	302.2	0.00716
102.3	0	302.3	0.00742
102.4	0	302.4	0.00768
102.5	0	302.5	0.00844
102.6	0	302.6	0.00793
102.7	0	302.7	0.00972
102.8	0	302.8	0.00947
102.9	0	302.9	0.01049
103	0	303	0.01151
103.1	0.03327	303.1	0.01203
103.2	0.07881	303.2	0.01356
103.3	0.14011	303.3	0.01433
103.4	0.19002	303.4	0.01586
103.5	0.23117	303.5	0.01586
103.6	0.27408	303.6	0.0174
103.7	0.31436	303.7	0.01868
103.8	0.37391	303.8	0.02098
103.9	0.41681	303.9	0.02252
104	0.44921	304	0.02277
104.1	0.48074	304.1	0.02508
104.2	0.52277	304.2	0.02661
104.3	0.57005	304.3	0.02917
104.4	0.6007	304.4	0.03301
104.5	0.6331	304.5	0.0325
104.6	0.64011	304.6	0.03557
104.7	0.68126	304.7	0.03864
104.8	0.72329	304.8	0.0435
104.9	0.75832	304.9	0.04529
105	0.80998	305	0.04683
105.1	0.84238	305.1	0.05092
105.2	0.85989	305.2	0.05629
105.3	0.85727	305.3	0.05706
105.4	0.87303	305.4	0.06346
105.5	0.89229	305.5	0.06858
105.6	0.95884	305.6	0.07318
105.7	0.9606	305.7	0.07472
105.8	0.97548	305.8	0.08367
105.9	1	305.9	0.08905
106	0.97461	306	0.09314
106.1	0.96848	306.1	0.10107
106.2	0.98249	306.2	0.10696
106.3	0.99124	306.3	0.1131
106.4	0.9606	306.4	0.12078
106.5	0.97811	306.5	0.12769
106.6	0.97723	306.6	0.13664
106.7	0.94658	306.7	0.14278
106.8	0.90193	306.8	0.15609
106.9	0.87215	306.9	0.1653
107	0.79072	307	0.17631
107.1	0.75044	307.1	0.19012
107.2	0.70403	307.2	0.20036
107.3	0.65149	307.3	0.21008
107.4	0.62609	307.4	0.2239
107.5	0.57356	307.5	0.23925
107.6	0.54641	307.6	0.25307
107.7	0.5035	307.7	0.26561
107.8	0.46147	307.8	0.29145
107.9	0.42294	307.9	0.30041
108	0.39317	308	0.31883
108.1	0.36252	308.1	0.34084
108.2	0.32399	308.2	0.35926
108.3	0.28021	308.3	0.38101
108.4	0.26182	308.4	0.40916
108.5	0.22942	308.5	0.42682
108.6	0.17163	308.6	0.45394
108.7	0.14974	308.7	0.47748
108.8	0.12609	308.8	0.50896
108.9	0.08319	308.9	0.52687
109	0.06918	309	0.55834
109.1	0.04641	309.1	0.59468
109.2	0.01664	309.2	0.62922
109.3	0	309.3	0.66325
109.4	0	309.4	0.69396
109.5	0	309.5	0.73081
109.6	0	309.6	0.77175
109.7	0	309.7	0.81755
109.8	0	309.8	0.85338
109.9	0	309.9	0.88767
110	0	310	0.94268
110.1	0	310.1	0.9826
110.2	0	310.2	0.99539
110.3	0	310.3	0.94422
110.4	0	310.4	0.89688
110.5	0	310.5	0.85415
110.6	0	310.6	0.81551
110.7	0	310.7	0.77303
110.8	0	310.8	0.73516
110.9	0	310.9	0.69268
111	0	311	0.64944
111.1	0	311.1	0.61694
111.2	0	311.2	0.58163
111.3	0	311.3	0.5522
111.4	0	311.4	0.52073
111.5	0	311.5	0.48567
111.6	0	311.6	0.45855
111.7	0	311.7	0.43424
111.8	0	311.8	0.40251
111.9	0	311.9	0.38588
112	0	312	0.35952
112.1	0	312.1	0.33751
112.2	0	312.2	0.31832
112.3	0	312.3	0.29939
112.4	0	312.4	0.27917
112.5	0	312.5	0.25921
112.6	0	312.6	0.2436
112.7	0	312.7	0.23081
112.8	0	312.8	0.21648
112.9	0	312.9	0.20445
113	0	313	0.18756
113.1	0	313.1	0.17528
113.2	0	313.2	0.16479
113.3	0	313.3	0.15404
113.4	0	313.4	0.1433
113.5	0	313.5	0.13229
113.6	0	313.6	0.12462
113.7	0	313.7	0.11668
113.8	0	313.8	0.10696
113.9	0	313.9	0.10082
114	0	314	0.0934
114.1	0	314.1	0.08751
114.2	0	314.2	0.07932
114.3	0	314.3	0.07497
114.4	0	314.4	0.06858
114.5	0	314.5	0.06499
114.6	0	314.6	0.0609
114.7	0	314.7	0.05527
114.8	0	314.8	0.05246
114.9	0	314.9	0.04759
115	0	315	0.04504
115.1	0	315.1	0.0412
115.2	0	315.2	0.03659
115.3	0	315.3	0.03557
115.4	0	315.4	0.03173
115.5	0	315.5	0.02866
115.6	0	315.6	0.02866
115.7	0	315.7	0.02584
115.8	0	315.8	0.02456
115.9	0	315.9	0.02226
116	0	316	0.02073
116.1	0	316.1	0.01945
116.2	0	316.2	0.01638
116.3	0	316.3	0.01638
116.4	0	316.4	0.0151
116.5	0	316.5	0.01407
116.6	0	316.6	0.01279
116.7	0	316.7	0.01228
116.8	0	316.8	0.01049
116.9	0	316.9	0.00998
117	0	317	0.00972
117.1	0	317.1	0.00768
117.2	0	317.2	0.00947
117.3	0	317.3	0.00768
117.4	0	317.4	0.00716
117.5	0	317.5	0.00589
117.6	0	317.6	0.0064
117.7	0	317.7	0.00589
117.8	0	317.8	0.00589
117.9	0	317.9	0.00537
118	0	318	0.00486
118.1	0	318.1	0.00486
118.2	0	318.2	0.00486
118.3	0	318.3	0.00384
118.4	0	318.4	0.00461
118.5	0	318.5	0.00435
118.6	0	318.6	0.00409
118.7	0	318.7	0.00384
118.8	0	318.8	0.00409
118.9	0	318.9	0.00409
119	0	319	0.00358
119.1	0	319.1	0.00333
119.2	0	319.2	0.00333
119.3	0	319.3	0.00461
119.4	0	319.4	0.00333
119.5	0	319.5	0.00333
119.6	0	319.6	0.00358
119.7	0	319.7	0.00307
119.8	0	319.8	0.00307
119.9	0	319.9	0.00281
120	0	320	0.00256
120.1	0	320.1	0.00256
120.2	0	320.2	0.00256
120.3	0	320.3	0.00307
120.4	0	320.4	0.00281
120.5	0	320.5	0.00307
120.6	0	320.6	0.00281
120.7	0	320.7	0.00307
120.8	0	320.8	0.00307
120.9	0	320.9	0.00256
121	0	321	0.00307
121.1	0	321.1	0.00256
121.2	0	321.2	0.00307
121.3	0	321.3	0.00256
121.4	0	321.4	0.00307
121.5	0	321.5	0.00281
121.6	0	321.6	0.00307
121.7	0	321.7	0.00281
121.8	0	321.8	0.00333
121.9	0	321.9	0.00358
122	0	322	0.00307
122.1	0	322.1	0.00281
122.2	0	322.2	0.00281
122.3	0	322.3	0.00307
122.4	0	322.4	0.00281
122.5	0	322.5	0.00333
122.6	0	322.6	0.00307
122.7	0	322.7	0.00281
122.8	0	322.8	0.00256
122.9	0	322.9	0.00307
123	0	323	0.00307
123.1	0	323.1	0.00333
123.2	0	323.2	0.00358
123.3	0	323.3	0.00307
123.4	0	323.4	0.00307
123.5	0	323.5	0.00256
123.6	0	323.6	0.00333
123.7	0	323.7	0.00333
123.8	0	323.8	0.00281
123.9	0	323.9	0.00307
124	0	324	0.00281
124.1	0	324.1	0.00307
124.2	0	324.2	0.00281
124.3	0	324.3	0.00281
124.4	0	324.4	0.00307
124.5	0	324.5	0.00307
124.6	0	324.6	0.00307
124.7	0	324.7	0.00307
124.8	0	324.8	0.00307
124.9	0	324.9	0.00281
125	0	325	0.00307
125.1	0	325.1	0.00307
125.2	0	325.2	0.00333
125.3	0	325.3	0.00333
125.4	0	325.4	0.00307
125.5	0	325.5	0.00333
125.6	0	325.6	0.00333
125.7	0	325.7	0.00307
125.8	0	325.8	0.00281
125.9	0	325.9	0.00281
126	0	326	0.00256
126.1	0	326.1	0.00307
126.2	0	326.2	0.00281
126.3	0	326.3	0.00281
126.4	0	326.4	0.00307
126.5	0	326.5	0.00256
126.6	0	326.6	0.00281
126.7	0	326.7	0.00256
126.8	0	326.8	0.00281
126.9	0	326.9	0.00307
127	0	327	0.00307
127.1	0	327.1	0.00333
127.2	0	327.2	0.00307
127.3	0	327.3	0.00256
127.4	0	327.4	0.00281
127.5	0	327.5	0.00256
127.6	0	327.6	0.00358
127.7	0	327.7	0.00281
127.8	0	327.8	0.00256
127.9	0	327.9	0.00307
128	0	328	0.00307
128.1	0	328.1	0.00281
128.2	0	328.2	0.00256
128.3	0	328.3	0.00281
128.4	0	328.4	0.00307
128.5	0	328.5	0.00358
128.6	0	328.6	0.00281
128.7	0	328.7	0.00281
128.8	0	328.8	0.00384
128.9	0	328.9	0.00307
129	0	329	0.00307
129.1	0	329.1	0.00307
129.2	0	329.2	0.00307
129.3	0	329.3	0.00307
129.4	0	329.4	0.00307
129.5	0	329.5	0.00307
129.6	0	329.6	0.00333
129.7	0	329.7	0.00384
129.8	0	329.8	0.00333
129.9	0	329.9	0.00384
130	0	330	0.00358
130.1	0	330.1	0.00384
130.2	0	330.2	0.00307
130.3	0	330.3	0.00358
130.4	0	330.4	0.00384
130.5	0	330.5	0.00384
130.6	0	330.6	0.00384
130.7	0	330.7	0.00384
130.8	0	330.8	0.00461
130.9	0	330.9	0.00435
131	0	331	0.00461
131.1	0	331.1	0.00512
131.2	0	331.2	0.00486
131.3	0	331.3	0.00563
131.4	0	331.4	0.00537
131.5	0	331.5	0.00589
131.6	0	331.6	0.00614
131.7	0	331.7	0.00614
131.8	0	331.8	0.00665
131.9	0	331.9	0.00691
132	0	332	0.00819
132.1	0	332.1	0.00819
132.2	0	332.2	0.00896
132.3	0	332.3	0.00896
132.4	0	332.4	0.01024
132.5	0	332.5	0.01024
132.6	0	332.6	0.01126
132.7	0.02539	332.7	0.01228
132.8	0.04991	332.8	0.01279
132.9	0.08494	332.9	0.01382
133	0.11909	333	0.01305
133.1	0.15324	333.1	0.01535
133.2	0.1944	333.2	0.01586
133.3	0.23555	333.3	0.01766
133.4	0.28109	333.4	0.02021
133.5	0.31874	333.5	0.02149
133.6	0.37828	333.6	0.02201
133.7	0.43608	333.7	0.0238
133.8	0.47373	333.8	0.02636
133.9	0.50525	333.9	0.02917
134	0.54553	334	0.03045
134.1	0.58056	334.1	0.03199
134.2	0.59807	334.2	0.0348
134.3	0.63135	334.3	0.03659
134.4	0.6725	334.4	0.03992
134.5	0.69615	334.5	0.04478
134.6	0.72242	334.6	0.04708
134.7	0.74256	334.7	0.04785
134.8	0.76708	334.8	0.05246
134.9	0.78371	334.9	0.05681
135	0.8056	335	0.05988
135.1	0.83187	335.1	0.06551
135.2	0.85902	335.2	0.06883
135.3	0.8704	335.3	0.076
135.4	0.87215	335.4	0.0783
135.5	0.89405	335.5	0.08316
135.6	0.90981	335.6	0.08905
135.7	0.92732	335.7	0.09596
135.8	0.92032	335.8	0.10159
135.9	0.91769	335.9	0.11054
136	0.93345	336	0.11694
136.1	0.93608	336.1	0.12564
136.2	0.92644	336.2	0.13101
136.3	0.90806	336.3	0.14074
136.4	0.89667	336.4	0.15251
136.5	0.8634	336.5	0.15993
136.6	0.81261	336.6	0.1676
136.7	0.77583	336.7	0.18142
136.8	0.7268	336.8	0.19422
136.9	0.68301	336.9	0.2065
137	0.61471	337	0.21494
137.1	0.55779	337.1	0.22825
137.2	0.52715	337.2	0.24514
137.3	0.49037	337.3	0.26535
137.4	0.45184	337.4	0.27277
137.5	0.40193	337.5	0.28992
137.6	0.3704	337.6	0.31218
137.7	0.33888	337.7	0.33009
137.8	0.32312	337.8	0.34417
137.9	0.28897	337.9	0.36489
138	0.23993	338	0.39023
138.1	0.21103	338.1	0.41377
138.2	0.169	338.2	0.43731
138.3	0.14623	338.3	0.46238
138.4	0.12697	338.4	0.49539
138.5	0.10245	338.5	0.5151
138.6	0.06042	338.6	0.5435
138.7	0.03678	338.7	0.57165
138.8	0.00175	338.8	0.60389
138.9	0	338.9	0.63843
139	0	339	0.67631
139.1	0	339.1	0.70906
139.2	0	339.2	0.74437
139.3	0	339.3	0.78685
139.4	0	339.4	0.82677
139.5	0	339.5	0.86668
139.6	0	339.6	0.9089
139.7	0	339.7	0.95957
139.8	0	339.8	0.98951
139.9	0	339.9	0.95803
140	0	340	0.92349
140.1	0	340.1	0.86873
140.2	0	340.2	0.83214
140.3	0	340.3	0.78634
140.4	0	340.4	0.75051
140.5	0	340.5	0.70343
140.6	0	340.6	0.66479
140.7	0	340.7	0.63946
140.8	0	340.8	0.60005
140.9	0	340.9	0.56627
141	0	341	0.53557
141.1	0	341.1	0.5023
141.2	0	341.2	0.47697
141.3	0	341.3	0.4501
141.4	0	341.4	0.42093
141.5	0	341.5	0.39611
141.6	0	341.6	0.37027
141.7	0	341.7	0.35261
141.8	0	341.8	0.33086
141.9	0	341.9	0.30706
142	0	342	0.28889
142.1	0	342.1	0.27073
142.2	0	342.2	0.25461
142.3	0	342.3	0.23567
142.4	0	342.4	0.22288
142.5	0	342.5	0.20368
142.6	0	342.6	0.19575
142.7	0	342.7	0.18501
142.8	0	342.8	0.16965
142.9	0	342.9	0.15916
143	0	343	0.14534
143.1	0	343.1	0.13588
143.2	0	343.2	0.1305
143.3	0	343.3	0.11924
143.4	0	343.4	0.11157
143.5	0	343.5	0.1044
143.6	0	343.6	0.09545
143.7	0	343.7	0.09084
143.8	0	343.8	0.08521
143.9	0	343.9	0.07753
144	0	344	0.07267
144.1	0	344.1	0.06755
144.2	0	344.2	0.06013
144.3	0	344.3	0.05783
144.4	0	344.4	0.0545
144.5	0	344.5	0.04964
144.6	0	344.6	0.04734
144.7	0	344.7	0.04171
144.8	0	344.8	0.03864
144.9	0	344.9	0.03582
145	0	345	0.03378
145.1	0	345.1	0.03199
145.2	0	345.2	0.0284
145.3	0	345.3	0.02584
145.4	0	345.4	0.02456
145.5	0	345.5	0.02354
145.6	0	345.6	0.02098
145.7	0	345.7	0.02047
145.8	0	345.8	0.01868
145.9	0	345.9	0.01638
146	0	346	0.01535
146.1	0	346.1	0.01407
146.2	0	346.2	0.01279
146.3	0	346.3	0.01228
146.4	0	346.4	0.01254
146.5	0	346.5	0.01177
146.6	0	346.6	0.01126
146.7	0	346.7	0.00947
146.8	0	346.8	0.00819
146.9	0	346.9	0.00793
147	0	347	0.00691
147.1	0	347.1	0.00665
147.2	0	347.2	0.00691
147.3	0	347.3	0.00589
147.4	0	347.4	0.00589
147.5	0	347.5	0.00614
147.6	0	347.6	0.00512
147.7	0	347.7	0.00461
147.8	0	347.8	0.00461
147.9	0	347.9	0.00512
148	0	348	0.00461
148.1	0	348.1	0.00409
148.2	0	348.2	0.00384
148.3	0	348.3	0.00409
148.4	0	348.4	0.00409
148.5	0	348.5	0.00358
148.6	0	348.6	0.00384
148.7	0	348.7	0.00333
148.8	0	348.8	0.00358
148.9	0	348.9	0.00384
149	0	349	0.00307
149.1	0	349.1	0.00281
149.2	0	349.2	0.00333
149.3	0	349.3	0.00333
149.4	0	349.4	0.00333
149.5	0	349.5	0.00281
149.6	0	349.6	0.00307
149.7	0	349.7	0.00307
149.8	0	349.8	0.00358
149.9	0	349.9	0.00307
150	0	350	0.00384
150.1	0	350.1	0.00512
150.2	0	350.2	0.00307
150.3	0	350.3	0.00358
150.4	0	350.4	0.00281
150.5	0	350.5	0.00512
150.6	0	350.6	0.00307
150.7	0	350.7	0.00333
150.8	0	350.8	0.00281
150.9	0	350.9	0.00256
151	0	351	0.00281
151.1	0	351.1	0.00307
151.2	0	351.2	0.00256
151.3	0	351.3	0.00281
151.4	0	351.4	0.00281
151.5	0	351.5	0.00333
151.6	0	351.6	0.00307
151.7	0	351.7	0.00281
151.8	0	351.8	0.00281
151.9	0	351.9	0.00281
152	0	352	0.00281
152.1	0	352.1	0.00281
152.2	0	352.2	0.00307
152.3	0	352.3	0.00281
152.4	0	352.4	0.00307
152.5	0	352.5	0.00307
152.6	0	352.6	0.00256
152.7	0	352.7	0.00307
152.8	0	352.8	0.00281
152.9	0	352.9	0.00333
153	0	353	0.00256
153.1	0	353.1	0.00256
153.2	0	353.2	0.00307
153.3	0	353.3	0.00256
153.4	0	353.4	0.00333
153.5	0	353.5	0.00384
153.6	0	353.6	0.00307
153.7	0	353.7	0.00281
153.8	0	353.8	0.00281
153.9	0	353.9	0.00409
154	0	354	0.00358
154.1	0	354.1	0.00281
154.2	0	354.2	0.00281
154.3	0	354.3	0.00281
154.4	0	354.4	0.00281
154.5	0	354.5	0.00307
154.6	0	354.6	0.00281
154.7	0	354.7	0.00307
154.8	0	354.8	0.00435
154.9	0	354.9	0.00307
155	0	355	0.00307
155.1	0	355.1	0.00307
155.2	0	355.2	0.00281
155.3	0	355.3	0.00307
155.4	0	355.4	0.00281
155.5	0	355.5	0.00281
155.6	0	355.6	0.00307
155.7	0	355.7	0.00281
155.8	0	355.8	0.00281
155.9	0	355.9	0.00281
156	0	356	0.00281
156.1	0	356.1	0.00307
156.2	0	356.2	0.00281
156.3	0	356.3	0.00307
156.4	0	356.4	0.00281
156.5	0	356.5	0.00307
156.6	0	356.6	0.00333
156.7	0	356.7	0.00333
156.8	0	356.8	0.00333
156.9	0	356.9	0.00358
157	0	357	0.00333
157.1	0	357.1	0.00256
157.2	0	357.2	0.00281
157.3	0	357.3	0.00256
157.4	0	357.4	0.00281
157.5	0	357.5	0.00281
157.6	0	357.6	0.00307
157.7	0	357.7	0.00281
157.8	0	357.8	0.00256
157.9	0	357.9	0.00307
158	0	358	0.00333
158.1	0	358.1	0.00333
158.2	0	358.2	0.00281
158.3	0	358.3	0.00281
158.4	0	358.4	0.00281
158.5	0	358.5	0.00256
158.6	0	358.6	0.00281
158.7	0	358.7	0.00333
158.8	0	358.8	0.00281
158.9	0	358.9	0.00307
159	0	359	0.00281
159.1	0	359.1	0.00307
159.2	0	359.2	0.00281
159.3	0	359.3	0.00333
159.4	0	359.4	0.00307
159.5	0	359.5	0.00409
159.6	0	359.6	0.00307
159.7	0	359.7	0.00358
159.8	0	359.8	0.00333
159.9	0	359.9	0.00358
160	0	360	0.00358
160.1	0	360.1	0.00333
160.2	0	360.2	0.00409
160.3	0	360.3	0.00384
160.4	0	360.4	0.00409
160.5	0	360.5	0.00409
160.6	0	360.6	0.00512
160.7	0	360.7	0.00461
160.8	0	360.8	0.00486
160.9	0	360.9	0.00486
161	0	361	0.00537
161.1	0	361.1	0.00589
161.2	0	361.2	0.00589
161.3	0	361.3	0.0064
161.4	0	361.4	0.00665
161.5	0	361.5	0.00691
161.6	0	361.6	0.00742
161.7	0	361.7	0.00716
161.8	0	361.8	0.0087
161.9	0	361.9	0.01049
162	0	362	0.00844
162.1	0	362.1	0.00998
162.2	0	362.2	0.01075
162.3	0	362.3	0.011
162.4	0.00613	362.4	0.01203
162.5	0.04203	362.5	0.01305
162.6	0.06042	362.6	0.01407
162.7	0.10245	362.7	0.01459
162.8	0.14799	362.8	0.01663
162.9	0.18651	362.9	0.01663
163	0.2303	363	0.01894
163.1	0.2662	363.1	0.01996
163.2	0.30298	363.2	0.02047
163.3	0.3345	363.3	0.02252
163.4	0.38792	363.4	0.02584
163.5	0.42557	363.5	0.02661
163.6	0.4676	363.6	0.02943
163.7	0.48249	363.7	0.03071
163.8	0.52627	363.8	0.03429
163.9	0.55779	363.9	0.03531
164	0.5972	364	0.03864
164.1	0.62172	364.1	0.03966
164.2	0.64011	364.2	0.04478
164.3	0.67075	364.3	0.04632
164.4	0.68476	364.4	0.05143
164.5	0.7014	364.5	0.05297
164.6	0.76095	364.6	0.05988
164.7	0.80473	364.7	0.06013
164.8	0.81961	364.8	0.06525
164.9	0.84326	364.9	0.07114
165	0.85552	365	0.07728
165.1	0.89317	365.1	0.08291
165.2	0.89755	365.2	0.08572
165.3	0.90368	365.3	0.09545
165.4	0.91243	365.4	0.09826
165.5	0.91419	365.5	0.10389
165.6	0.93695	365.6	0.11336
165.7	0.92469	365.7	0.12129
165.8	0.9317	365.8	0.12871
165.9	0.92119	365.9	0.13306
166	0.89842	366	0.14355
166.1	0.88354	366.1	0.15455
166.2	0.85464	366.2	0.16377
166.3	0.80385	366.3	0.17375
166.4	0.7662	366.4	0.18296
166.5	0.70053	366.5	0.19959
166.6	0.62872	366.6	0.21034
166.7	0.58757	366.7	0.22364
166.8	0.55779	366.8	0.24028
166.9	0.51839	366.9	0.25256
167	0.4606	367	0.26459
167.1	0.45622	367.1	0.28301
167.2	0.43783	367.2	0.29657
167.3	0.38616	367.3	0.32011
167.4	0.34501	367.4	0.33521
167.5	0.30298	367.5	0.35594
167.6	0.28021	367.6	0.37871
167.7	0.24343	367.7	0.4002
167.8	0.20228	367.8	0.42349
167.9	0.17601	367.9	0.4478
168	0.14448	368	0.47748
168.1	0.11909	368.1	0.50409
168.2	0.07706	368.2	0.5284
168.3	0.05867	368.3	0.55502
168.4	0.02014	368.4	0.59698
168.5	0.00438	368.5	0.62513
168.6	0	368.6	0.66018
168.7	0	368.7	0.69012
168.8	0	368.8	0.72927
168.9	0	368.9	0.76894
169	0	369	0.80655
169.1	0	369.1	0.8498
169.2	0	369.2	0.88664
169.3	0	369.3	0.93603
169.4	0	369.4	0.97646
169.5	0	369.5	0.99079
169.6	0	369.6	0.94729
169.7	0	369.7	0.90558
169.8	0	369.8	0.86515
169.9	0	369.9	0.81986
170	0	370	0.77456
170.1	0	370.1	0.7326
170.2	0	370.2	0.69575
170.3	0	370.3	0.66121
170.4	0	370.4	0.6259
170.5	0	370.5	0.58726
170.6	0	370.6	0.55374
170.7	0	370.7	0.52508
170.8	0	370.8	0.49488
170.9	0	370.9	0.46418
171	0	371	0.43449
171.1	0	371.1	0.4107
171.2	0	371.2	0.38434
171.3	0	371.3	0.36489
171.4	0	371.4	0.33649
171.5	0	371.5	0.32088
171.6	0	371.6	0.30681
171.7	0	371.7	0.2825
171.8	0	371.8	0.26305
171.9	0	371.9	0.24846
172	0	372	0.2326
172.1	0	372.1	0.21853
172.2	0	372.2	0.20752
172.3	0	372.3	0.18936
172.4	0	372.4	0.17503
172.5	0	372.5	0.16812
172.6	0	372.6	0.15481
172.7	0	372.7	0.1433
172.8	0	372.8	0.13613
172.9	0	372.9	0.12666
173	0	373	0.1172
173.1	0	373.1	0.11157
173.2	0	373.2	0.10363
173.3	0	373.3	0.09442
173.4	0	373.4	0.087
173.5	0	373.5	0.0783
173.6	0	373.6	0.07446
173.7	0	373.7	0.07139
173.8	0	373.8	0.06397
173.9	0	373.9	0.06039
174	0	374	0.05527
174.1	0	374.1	0.05015
174.2	0	374.2	0.04708
174.3	0	374.3	0.04606
174.4	0	374.4	0.04222
174.5	0	374.5	0.03864
174.6	0	374.6	0.03531
174.7	0	374.7	0.03275
174.8	0	374.8	0.02943
174.9	0	374.9	0.02764
175	0	375	0.02687
175.1	0	375.1	0.0238
175.2	0	375.2	0.02354
175.3	0	375.3	0.01996
175.4	0	375.4	0.01919
175.5	0	375.5	0.01714
175.6	0	375.6	0.01689
175.7	0	375.7	0.0151
175.8	0	375.8	0.01459
175.9	0	375.9	0.01331
176	0	376	0.01279
176.1	0	376.1	0.01075
176.2	0	376.2	0.011
176.3	0	376.3	0.00972
176.4	0	376.4	0.00844
176.5	0	376.5	0.0087
176.6	0	376.6	0.00768
176.7	0	376.7	0.00716
176.8	0	376.8	0.0064
176.9	0	376.9	0.00716
177	0	377	0.0064
177.1	0	377.1	0.00563
177.2	0	377.2	0.00563
177.3	0	377.3	0.00614
177.4	0	377.4	0.00537
177.5	0	377.5	0.00461
177.6	0	377.6	0.00461
177.7	0	377.7	0.00461
177.8	0	377.8	0.00384
177.9	0	377.9	0.00435
178	0	378	0.00384
178.1	0	378.1	0.00384
178.2	0	378.2	0.00333
178.3	0	378.3	0.00358
178.4	0	378.4	0.00358
178.5	0	378.5	0.00358
178.6	0	378.6	0.00307
178.7	0	378.7	0.00333
178.8	0	378.8	0.00307
178.9	0	378.9	0.00333
179	0	379	0.00358
179.1	0	379.1	0.00307
179.2	0	379.2	0.00358
179.3	0	379.3	0.00281
179.4	0	379.4	0.00333
179.5	0	379.5	0.00281
179.6	0	379.6	0.00333
179.7	0	379.7	0.00281
179.8	0	379.8	0.00307
179.9	0	379.9	0.00307
180	0	380	0.00307
		380.1	0.00307
		380.2	0.00307
		380.3	0.0023
		380.4	0.00333
		380.5	0.00307
		380.6	0.00307
		380.7	0.00409
		380.8	0.00281
		380.9	0.00281
		381	0.00307
		381.1	0.00333
		381.2	0.00281
		381.3	0.00281
		381.4	0.00333
		381.5	0.00333
		381.6	0.00256
		381.7	0.00256
		381.8	0.00281

## Sheet: Figure 3h
	cTnI			miR-499-5p			cTnI		miR-499-5p
Days	ECL Intensity 1	ECL Intensity 2	ECL Intensity 3	ECL Intensity 1	ECL Intensity 2	ECL Intensity 3	Average	SD	Average	SD
5	681	697	642	3744	4001	3758	673.333	28.2902	3834.33	144.507
10	595	579	587	4033	4031	3965	587	8	4009.67	38.6954
15	601	598	669	3683	3806	3708	622.667	40.1539	3732.33	65.0103
20	532	553	549	3313	3634	3617	544.667	11.1505	3521.33	180.622
25	520	553	574	3347	3363	3526	549	27.2213	3412	99.0505

## Sheet: Figure 4b, 4c
	AMI	Valvular Heart Disease	Angina Pectoris	Healthy group
Concentration (pg/mL)	2203.48	5.15599	0.700321	1.60899
	238.969	11.3912	1.95684	1.32298
	493	0.616661	1.23538	1.79186
	22.3781	0.948527	2.07518	1.88172
	22.8204	3.03954	0.693501	3.8068
	36.1474	0.996093	1.48783	2.13701
	87.2135	15.8881	1.59332	0.7648
	1324.66	1.18796	1.88172	1.54722
	196.49	5.2579	1.2847	4.49585
	73.847	0.735441	0.473472	2.78329
	1007.17	4.58471	4.28116	2.28853
	599.582	2.92286	4.54006	2.01514
	3629.63	0.647585	5.742	3.16088
	836.279	2.8383	6.02995	3.76973
	168.012	1.47334	0.843429	0.581495
	527.956	1.44478	4.86197	1.64079
	75.3066	4.11681	2.49923	1.77441
	40.6516	8.41039	6.27067	1.95684
	14.5486	0.429332	2.8944	2.05497
	1037.18	2.05497	1.59332	0.616661
		5.97123	1.75713	2.05497
		1.70629	1.77441	2.03496
		1.33599	0.903232	0.851724
		0.700321	1.06672	2.33376
		1.43071	1.64079	2.37989
		1.14236	1.51724	1.75713
		0.948527	0.564671	1.68968
		0.93929	7.47851	1.62481
		0.986393	13.8538	0.885725
		1.33599	39.0911	1.17639
		0.412851		0.803153
		2.62457		0.843429
		9.00672		1.70629
		13.0638		0.819027
		6.91536		1.59332
		0.553727
		0.707208
		0.635033

## Sheet: Figure 4d,4e
Volunteer Number	Concentration (fM)	Volunteer Number	Concentration (fM)
1	14.0319	24	0.2511
2	3064.43	25	1.11866
3	28.3469	26	0.65104
4	24.4105	27	1.61976
5	11.655	28	3.91926
6	104.893	29	1.17905
7	3001.88	30	0.59212
8	16.4805	31	1.27516
9	14.7742	32	1.38766
10	47.3211	33	0.45947
11	8.90517	34	0.2138
12	4769.24	35	0.53467
13	65.5474	36	0.36247
14	3014.29	37	0.20431
15	13.0683	38	0.30419
16	39.7539	39	0.40642
17	4.71852	40	0.51891
18	22.594	41	0.20097
19	437.902	42	0.74289
20	4175.27	43	1.18393
		44	0.46663
		45	0.22097
		46	0.87163
		47	1.05047
		48	8.41422
		49	4.3764
		50	0.317
		51	0.89994
		52	0.94171
		53	1.00387
		54	1.03541
		55	0.91585
		56	1.54952
		57	0.64304
		58	0.47931

## Sheet: Figure 4f
ELISA	1	0.514		cTnI	1	2203.48		miR-499-5p	1	14.0319
	1	0.477			1	238.969			1	3064.43
	1	0.787			1	493			1	28.3469
	1	0.626			1	22.3781			1	24.4105
	1	0.521			1	22.8204			1	11.655
	1	0.555			1	36.1474			1	104.893
	1	0.578			1	87.2135			1	3001.88
	1	1.761			1	1324.66			1	16.4805
	1	2.239			1	196.49			1	14.7742
	1	1.376			1	73.847			1	47.3211
	1	1.67			1	1007.17			1	8.90517
	1	2.452			1	599.582			1	4769.24
	1	3.08			1	3629.63			1	65.5474
	1	1.759			1	836.279			1	3014.29
	1	2.236			1	168.011			1	13.0683
	1	1.378			1	527.956			1	39.7539
	1	1.682			1	75.3066			1	4.71852
	1	2.467			1	40.6516			1	22.594
	1	2.981			1	14.5486			1	437.902
	1	1.763			1	1037.18			1	4175.27
	0	0.43			0	5.15599			0	0.2511
	0	0.467			0	11.3912			0	1.11866
	0	0.447			0	0.61666			0	0.65104
	0	0.438			0	0.94853			0	1.61976
	0	0.689			0	3.03954			0	3.91926
	0	0.394			0	0.99609			0	1.17905
	0	0.51			0	15.8881			0	0.59212
	0	0.604			0	1.18796			0	1.27516
	0	0.667			0	5.2579			0	1.38766
	0	2.057			0	0.73544			0	0.45947
	0	0.517			0	4.58471			0	0.2138
	0	0.544			0	2.92286			0	0.53467
	0	0.37			0	0.64758			0	0.36247
	0	0.391			0	2.8383			0	0.20431
	0	0.408			0	1.47334			0	0.30419
	0	0.569			0	1.44478			0	0.40642
	0	0.473			0	4.11681			0	0.51891
	0	0.555			0	8.41039			0	0.20097
	0	0.466			0	0.42933			0	0.74289
	0	0.541			0	2.05497			0	1.18393
	0	0.585			0	5.97123			0	0.46663
	0	0.458			0	1.70629			0	0.22097
	0	0.476			0	1.33599			0	0.87163
	0	0.431			0	0.70032			0	1.05047
	0	0.494			0	1.43071			0	8.41422
	0	0.52			0	1.14235			0	4.3764
	0	0.37			0	0.94853			0	0.317
	0	0.475			0	0.93929			0	0.89994
	0	0.484			0	0.98639			0	0.94171
	0	0.517			0	1.33599			0	1.00387
	0	0.519			0	0.41285			0	1.03541
	0	0.521			0	2.62457			0	0.91585
	0	0.615			0	9.00672			0	1.54952
	0	0.457			0	13.0638			0	0.64304
	0	0.372			0	6.91536			0	0.47931
	0	0.426			0	0.55373
	0	0.398			0	0.70721
	0	0.496			0	0.63503
	0	0.419			0	0.70032
	0	0.623			0	1.95684
	0	0.553			0	1.23538
	0	0.623			0	2.07518
	0	0.881			0	0.6935
	0	0.606			0	1.48783
	0	0.84			0	1.59332
	0	0.493			0	1.88172
	0	0.526			0	1.2847
	0	0.731			0	0.47347
	0	0.529			0	4.28116
	0	0.483			0	4.54006
	0	0.468			0	5.742
	0	0.461			0	6.02995
	0	0.532			0	0.84343
	0	0.535			0	4.86197
	0	0.619			0	2.49923
	0	0.556			0	6.27067
	0	0.743			0	2.8944
	0	0.588			0	1.59332
	0	0.666			0	1.75713
	0	0.488			0	1.77441
	0	0.558			0	0.90323
	0	0.505			0	1.06672
	0	0.451			0	1.64079
	0	0.442			0	1.51724
	0	0.379			0	0.56467
	0	0.396			0	7.47851
	0	0.412			0	13.8538
	0	0.571			0	39.0911
	0	0.476			0	1.60899
	0	0.558			0	1.32298
	0	0.469			0	1.79186
	0	0.548			0	1.88172
	0	0.588			0	3.8068
	0	0.461			0	2.13701
	0	0.479			0	0.7648
	0	0.438			0	1.54722
	0	0.506			0	4.49585
	0	0.521			0	2.78329
	0	0.375			0	2.28853
	0	0.478			0	2.01514
	0	0.486			0	3.16089
	0	0.521			0	3.76973
	0	0.521			0	0.58149
	0	0.531			0	1.64079
	0	0.625			0	1.77441
	0	0.459			0	1.95684
	0	0.374			0	2.05497
	0	0.431			0	0.61666
	0	0.404			0	2.05497
	0	0.498			0	2.03496
	0	0.418			0	0.85172
	0	0.625			0	2.33376
	0	0.555			0	2.37989
	0	0.625			0	1.75713
	0	0.888			0	1.68968
	0	0.607			0	1.62481
	0	0.843			0	0.88573
	0	0.495			0	1.17639
	0	0.528			0	0.80315
	0	0.728			0	0.84343
	0	0.529			0	1.70629
	0	0.484			0	0.81903
	0	0.464			0	1.59332

[truncated: 11 more sheets: Figure 4g, Figure 4h, Figure 4i, Figure 4j, Supplementary Fig. 6, Supplementary Fig. 8, Supplementary Fig. 10, Supplementary Fig. 16, Supplementary Fig. 17, Supplementary Fig. 18, Electrical parameters]
